# Supplementary material for: When the Apex Deceives: A Mobile Left Ventricular Mass After Myocardial Infarction
Source: Reports (MDPI). 2026 Apr 18;9(2):124. doi: 10.3390/reports9020124 (PMC13108074; doi:10.3390/reports9020124)
Supplement: Supplementary file 1 [file reports-09-00124-s001.zip]

Archive with 8 entries (8 files):
- VIDEO 1.mp4
- __MACOSX/._VIDEO 1.mp4
- VIDEO 2.mp4
- __MACOSX/._VIDEO 2.mp4
- VIDEO 3.mp4
- __MACOSX/._VIDEO 3.mp4
- VIDEO 4.mp4
- __MACOSX/._VIDEO 4.mp4
